# Supplementary material for: In vivo data: treatment with the F11R/JAM-A peptide 4D decreases mortality and reduces the generation of atherosclerotic plaques in ApoE-deficient mice
Source: Data Brief. 2020 Apr 23;30:105516. doi: 10.1016/j.dib.2020.105516 (PMC7206208; doi:10.1016/j.dib.2020.105516)
Supplement: Supplementary file 1 [file mmc1.zip]

Archive with 8 entries (8 files):
- A Data in Brief sent September 20 2020/Video 1a; arteriole 1- P4D.wmv
- A Data in Brief sent September 20 2020/Video 1b; arteriole 2 -P4D.wmv
- A Data in Brief sent September 20 2020/Video 2a; arteriole 1- scrambled peptide.wmv
- A Data in Brief sent September 20 2020/Video 2b; arteriole 2- scrambled peptide.wmv
- A Data in Brief sent September 20 2020/Video 3a; venule 1- P4D.wmv
- A Data in Brief sent September 20 2020/Video 3b; venule 2 - P4D.wmv
- A Data in Brief sent September 20 2020/Video 4a; venule 1 - scrambled peptide.wmv
- A Data in Brief sent September 20 2020/Video 4b; venule  2 scrambled peptide.wmv
